# Supplementary material for: Drosophila C Virus and La Jolla Virus Formulations for Plant Protection Against Spotted-Wing Drosophila
Source: Insects. 2025 Dec 11;16(12):1258. doi: 10.3390/insects16121258 (PMC12734148; doi:10.3390/insects16121258)
Supplement: Supplementary file 1 [file insects-16-01258-s001.zip]

Archive with 1 entries (1 files):
- insects-4001587-supplementary.pdf
